# Supplementary material for: Association of Health-Related Quality of Life with Overall Survival in Older Americans with Kidney Cancer: A Population-Based Cohort Study
Source: Healthcare (Basel). 2021 Oct 10;9(10):1344. doi: 10.3390/healthcare9101344 (PMC8544450; doi:10.3390/healthcare9101344)
Supplement: Supplementary file 1 [file healthcare-09-01344-s001.zip]

Archive with 1 entries (1 files):
- healthcare-1391184 SUPPLEMENTARY NEED TO UPDATE.pdf
